# Supplementary material for: HAM-ART: An optimised culture-free Hi-C metagenomics pipeline for tracking antimicrobial resistance genes in complex microbial communities
Source: PLoS Genet. 2022 Mar 14;18(3):e1009776. doi: 10.1371/journal.pgen.1009776 (PMC8947609; doi:10.1371/journal.pgen.1009776)
Supplement: S3 Table — Empty cells and redundant numbers are the indicators of pooled Hi-C libraries. (XLSX) [file pgen.1009776.s003.xlsx]

## Sheet: Sheet1
	Farm Identifier	Sample	No. reads in metagenomics library	No. reads in metagenomics library after deduplication	No. reads in Hi-C library	No. reads in Hi-C library after deduplication	Percentage of read loss during Hi-C library deduplication	Percentage of host genome in metagenomics library	Percentage of reads merged in metagenomics library	Percentage of reads merged in Hi-C library	Re-alignment percentage of Hi-C reads to de novo assembly contigs	No. informative binay contacts extracted from Hi-C realignment	Hi-C efficiency (No. informative contacts / No. reads after deduplication)
CV1	CV1	1	23213918	20796754	168394084	50888886	0.697799	0.0031	0.3404	0.233	0.4892	1771255	0.0348063
	CV1	2	22169030	19630510		50888886		0.0026	0.3644	0.233	0.4865	1789923
	CV1	3	25247150	22314486		50888886		0.003	0.2787	0.233	0.4825	1744485
	CV1	4	39077184	35205278		50888886		0.0103	0.3844	0.233	0.5366	1906330
	CV1	5	35985010	32121402		50888886		0.008	0.3099	0.233	0.5141	1850291
	CV1	6	45388012	39902620	166444564	40063300	0.759299	0.0035	0.4341	0.1781	0.489	1389835	0.034691
	CV1	7	35905882	31373756		40063300		0.0013	0.3765	0.1781	0.4372	1241533
	CV1	8	65546680	57800262		40063300		0.0075	0.4966	0.1781	0.555	1606095
	CV1	9	29926572	26778688		40063300		0.0074	0.4887	0.1781	0.4422	1282432
	CV1	10	37857828	33467416		40063300		0.0031	0.4478	0.1781	0.3955	1103437
CV2	CV2	1	16041780	13515286	171154700	126819480	0.259036	0.0119	0.4831	0.4266	0.4439	3071174	0.0242169
	CV2	2	38010862	31647788		126819480		0.0058	0.3429	0.4266	0.5264	3252093
	CV2	3	29545262	24567896		126819480		0.0171	0.2582	0.4266	0.46	3232111
	CV2	4	52987180	45339518		126819480		0.0045	0.3733	0.4266	0.4969	3400621
	CV2	5	58000966	48655030		126819480		0.0012	0.4895	0.4266	0.5115	3356311
	CV2	6	33111018	27414954	168552284	38832388	0.769612	0.0078	0.4227	0.326	0.4973	1001897	0.0258006
	CV2	7	19636592	16093134		38832388		0.0154	0.3869	0.326	0.4227	795101
	CV2	8	16070222	13533792		38832388		0.0135	0.3189	0.326	0.39	807039
	CV2	9	47498106	40070744		38832388		0.0114	0.3006	0.326	0.52	1156064
	CV2	10	69422392	57978092		38832388		0.0327	0.3531	0.326	0.5773	1188318
CV3	CV3	1	42870454	36400030	131738480	55490106	0.578786	0.0031	0.3402	0.2694	0.5396	2161457	0.0389521
	CV3	2	65397172	54984760		55490106		0.0075	0.3902	0.2694	0.5824	2302331
	CV3	3	16327676	13657772		55490106		0.0024	0.2562	0.2694	0.465	1805978
	CV3	4	14678044	12764222		55490106		0.001	0.397	0.2694	0.4644	1714662
	CV3	5	21736690	18392438		55490106		0.0084	0.4255	0.2694	0.4902	1944110
	CV3	6	21493792	17944558	169430218	52978378	0.687314	0.0022	0.4502	0.249	0.5237	2234435	0.0421764
	CV3	7	59039656	48530970		52978378		0.0192	0.4974	0.249	0.608	2548187
	CV3	8	56012100	47204824		52978378		0.0152	0.3951	0.249	0.5962	2524150
	CV3	9	18335868	15545624		52978378		0.0133	0.3623	0.249	0.5025	2129575
	CV3	10	53947216	45677176		52978378		0.0202	0.5784	0.249	0.5967	2425540
CV4	CV4	1	21657978	17967146	193321036	117519138	0.392104	0.0084	0.3859	0.5423	0.3757	1583139	0.0134713
	CV4	2	18558466	15236428		117519138		0.0039	0.4129	0.5423	0.371	1571691
	CV4	3	34821388	28359832		117519138		0.0012	0.4159	0.5423	0.4064	1661600
	CV4	4	35454554	30143366		117519138		0.0036	0.4496	0.5423	0.4114	1647218
	CV4	5	36080230	29959132		117519138		0.0108	0.3492	0.5423	0.4021	1658796
	CV4	6	54522268	44719672	159314956	93058938	0.415881	0.0076	0.3724	0.4729	0.4515	1787920	0.0192128
	CV4	7	28833236	23078234		93058938		0.0002	0.5205	0.4729	0.4124	1634491
	CV4	8	20717744	17144308		93058938		0.003	0.473	0.4729	0.3945	1648139
	CV4	9	27405578	22720050		93058938		0.0028	0.4594	0.4729	0.412	1700331
	CV4	10	25716052	21140104		93058938		0.0001	0.4128	0.4729	0.4021	1683840
CV5	CV5	1	25350560	21117882	144069964	34305930	0.76188	0.0093	0.4515	0.5138	0.4064	421477	0.0122858
	CV5	2	33217376	27142398		34305930		0.003	0.5083	0.5138	0.4588	448618
	CV5	3	31649010	25861602		34305930		0.0006	0.4795	0.5138	0.4313	422148
	CV5	4	27378950	23385630		34305930		0.0019	0.4204	0.5138	0.3866	405564
	CV5	5	28420912	23610554		34305930		0.0009	0.4642	0.5138	0.422	458125
	CV5	6	55312296	45335338	179274866	30776530	0.828328	0.0002	0.3325	0.5033	0.5195	453721	0.0147424
	CV5	7	49433862	39731070		30776530		0.0026	0.4892	0.5033	0.5551	505525
	CV5	8	34329458	28397642		30776530		0.0002	0.4478	0.5033	0.4608	439474
	CV5	9	16895038	14055708		30776530		0.0002	0.4414	0.5033	0.3509	343215
	CV5	10	23715420	19574216		30776530		0.0049	0.4369	0.5033	0.3726	357875
OG1	OG1	1	55921368	45329942	172837434	42244910	0.75558	0.0007	0.3288	0.2691	0.3159	530279	0.0125525
	OG1	2	44435332	35364206		42244910		0.0002	0.3006	0.2691	0.2678	456740
	OG1	3	55991174	44196180		42244910		0.0012	0.2532	0.2691	0.2907	504794
	OG1	4	31378412	26051544		42244910		0.0014	0.2993	0.2691	0.2239	379054
	OG1	5	35018172	28343938		42244910		0.0026	0.2944	0.2691	0.2366	403241
	OG1	6	28579790	22814312	147569106	43886914	0.702601	0.0003	0.3255	0.3835	0.377	1014773	0.0231225
	OG1	7	45829758	35511894		43886914		0.001	0.2859	0.3835	0.4175	1049663
	OG1	8	35396080	28558162		43886914		0.0027	0.3104	0.3835	0.3811	974793
	OG1	9	31861224	25833502		43886914		0.0004	0.2685	0.3835	0.3693	981604
	OG1	10	43839160	35634418		43886914		0.0003	0.3076	0.3835	0.4182	1052489
OG2	OG2	1	17166132	13898996	153539650	32914872	0.785626	0.0037	0.2941	0.2489	0.2747	505786	0.0153665
	OG2	2	17771604	14215182		32914872		0.0004	0.3551	0.2489	0.2891	566905
	OG2	3	21157442	16719566		32914872		0.0014	0.264	0.2489	0.2898	533665
	OG2	4	36407916	30263136		32914872		0.003	0.316	0.2489	0.3383	578815
	OG2	5	21724730	17651398		32914872		0.0005	0.3087	0.2489	0.2844	483039
	OG2	6	32965022	26207714	159937800	46033906	0.712176	0.009	0.2904	0.3865	0.3499	846253	0.0183833
	OG2	7	43854824	33900680		46033906		0.0001	0.2974	0.3865	0.3844	908873
	OG2	8	30554532	24673078		46033906		0.0006	0.2805	0.3865	0.3649	898269
	OG2	9	37376490	30228884		46033906		0.0011	0.2682	0.3865	0.3788	914983
	OG2	10	55315112	44469782		46033906		0.0018	0.2941	0.3865	0.4136	961681
OG3	OG3	1	33105954	29622080	124283838	63623482	0.488079	0.0024	0.2651	0.1792	0.4035	1530737	0.0240593
	OG3	2	47437768	41926352		63623482		0.0001	0.2988	0.1792	0.4271	1625445
	OG3	3	30817056	27313024		63623482		0.002	0.2362	0.1792	0.3923	1541062
	OG3	4	16825590	15305438		63623482		0	0.2518	0.1792	0.3751	1472936
	OG3	5	17430530	15587960		63623482		0.0018	0.2724	0.1792	0.3681	1453571
	OG3	6	49449774	43658088	157505706	27834188	0.823281	0.0024	0.2894	0.1534	0.284	218853	0.00786274
	OG3	7	52128732	45969812		27834188		0.0002	0.2478	0.1534	0.2548	223866
	OG3	8	42206826	37693204		27834188		0.0001	0.2578	0.1534	0.2565	207108
	OG3	9	22753208	20555494		27834188		0.0027	0.2641	0.1534	0.1849	171276
	OG3	10	44472342	39885902		27834188		0.0029	0.2503	0.1534	0.2508	188492
OG4	OG4	1	45268524	40047300	198513582	52021034	0.737947	0	0.294	0.3436	0.4734	1435531	0.0275952
	OG4	2	22079120	19372744		52021034		0.0001	0.2805	0.3436	0.4116	1321928
	OG4	3	47501590	41523352		52021034		0	0.2415	0.3436	0.4628	1420372
	OG4	4	30385722	27385692		52021034		0.0002	0.2649	0.3436	0.4377	1395016
	OG4	5	28544436	25300068		52021034		0	0.2703	0.3436	0.4235	1315480
	OG4	6	38815514	34602796	125689992	24565300	0.804556	0.0007	0.2079	0.2298	0.2556	236346	0.00962113
	OG4	7	58629910	51264210		24565300		0.0111	0.2432	0.2298	0.3065	249934
	OG4	8	17909598	15915806		24565300		0.0003	0.2505	0.2298	0.1783	177485
	OG4	9	27525062	24921310		24565300		0.0006	0.225	0.2298	0.2243	208822
	OG4	10	25642668	22953732		24565300		0.0003	0.285	0.2298	0.2234	186643
OG5	OG5	1	24599480	22451272	139879308	41027824	0.706691	0.0014	0.2774	0.3362	0.4049	1057751	0.0257813
	OG5	2	29475102	26562262		41027824		0.0001	0.2937	0.3362	0.4293	1049305
	OG5	3	35951234	32515848		41027824		0.002	0.2723	0.3362	0.4207	1052027
	OG5	4	27678730	25523106		41027824		0.0035	0.3313	0.3362	0.4044	1034175
	OG5	5	21054136	19171466		41027824		0.0052	0.3152	0.3362	0.3943	1020500
	OG5	6	44915280	40636642	110094742	25329324	0.769932	0.0017	0.2985	0.2518	0.4166	605751	0.023915
	OG5	7	32477082	28997552		25329324		0.0049	0.3002	0.2518	0.3734	564164
	OG5	8	31629396	28617074		25329324		0.0004	0.3011	0.2518	0.3677	560192
	OG5	9	26824818	24681744		25329324		0.0023	0.2673	0.2518	0.3358	489667
	OG5	10	34598714	31623600		25329324		0.0022	0.2599	0.2518	0.3622	512300
