# Supplementary material for: HAM-ART: An optimised culture-free Hi-C metagenomics pipeline for tracking antimicrobial resistance genes in complex microbial communities
Source: PLoS Genet. 2022 Mar 14;18(3):e1009776. doi: 10.1371/journal.pgen.1009776 (PMC8947609; doi:10.1371/journal.pgen.1009776)
Supplement: S4 Table — (XLSX) [file pgen.1009776.s004.xlsx]

## Sheet: Sheet1
Farm ID	Pooled samples for Hi-C	Hi-C Library ID	Number of analysed reads	Number of reads filtered [too short]	Number of reads filtered [insufficient flanks]	Number of reads filtered [ambiguous sequence]	Number of reads filtered [high coverage]	Number of reads filtered [low coverage]	Number of reads filtered [zero coverage]	Number of accepted reads	Number of accepted reads containing potential junctions	Expected fraction by random chance 50% GC	Fragment observational redundancy (read obs per fragment)	Estimated raw Hi-C read fraction from bootstrap resampling via p-value sum method
CV1	1-5	01_01_h	1,077,991 (100.0% of parsed)	0 (0.000% of analysed)	0 (0.000% of analysed)	12 (0.001113% of analysed)	25,255 (2.343% of analysed)	48,646 (4.513% of analysed)	4,078 (0.3783% of analyzed)	1,000,000 (92.77% of analysed)	44,079 (4.408% of accepted)	0.0002441	1.859	95% CI [6.257,6.373] %
CV1	6-10	01_02_h	1,075,570 (100.0% of parsed)	0 (0.000% of analysed)	0 (0.000% of analysed)	10 (0.0009297% of analysed)	35,062 (3.260% of analysed)	36,865 (3.427% of analysed)	3,633 (0.3378% of analyzed)	1,000,000 (92.97% of analysed)	40,202 (4.020% of accepted)	0.0002441	1.864	95% CI [5.180,5.273] %
CV2	1-5	02_01_h	1,159,771 (100.0% of parsed)	0 (0.000% of analysed)	0 (0.000% of analysed)	10 (0.0008622% of analysed)	64,549 (5.566% of analysed)	93,872 (8.094% of analysed)	1,340 (0.1155% of analyzed)	1,000,000 (86.22% of analysed)	12,407 (1.241% of accepted)	0.0002441	1.818	95% CI [1.455,1.521] %
CV2	6-10	02_02_h	1,075,846 (100.0% of parsed)	0 (0.000% of analysed)	0 (0.000% of analysed)	5 (0.0004648% of analysed)	38,321 (3.562% of analysed)	34,250 (3.184% of analysed)	3,270 (0.3039% of analyzed)	1,000,000 (92.95% of analysed)	34,382 (3.438% of accepted)	0.0002441	1.866	95% CI [4.119,4.227] %
CV3	1-5	03_01_h	1,077,634 (100.0% of parsed)	0 (0.000% of analysed)	0 (0.000% of analysed)	1,003 (0.09307% of analysed)	15,284 (1.418% of analysed)	58,591 (5.437% of analysed)	2,756 (0.2557% of analyzed)	1,000,000 (92.80% of analysed)	30,221 (3.022% of accepted)	0.0002441	1.902	95% CI [4.492,4.586] %
CV3	6-10	03_02_h	1,066,026 (100.0% of parsed)	0 (0.000% of analysed)	0 (0.000% of analysed)	1,184 (0.1111% of analysed)	13,618 (1.277% of analysed)	47,168 (4.425% of analysed)	4,056 (0.3805% of analyzed)	1,000,000 (93.81% of analysed)	43,417 (4.342% of accepted)	0.0002441	1.91	95% CI [6.685,6.804] %
CV4	1-5	04_01_h	1,124,219 (100.0% of parsed)	0 (0.000% of analysed)	0 (0.000% of analysed)	1,538 (0.1368% of analysed)	48,791 (4.340% of analysed)	73,285 (6.519% of analysed)	605 (0.05382% of analyzed)	1,000,000 (88.95% of analysed)	5,256 (0.5256% of accepted)	0.0002441	1.876	95% CI [0.5148,0.5473] %
CV4	6-10	04_02_h	1,129,945 (100.0% of parsed)	0 (0.000% of analysed)	0 (0.000% of analysed)	1,379 (0.1220% of analysed)	52,607 (4.656% of analysed)	75,471 (6.679% of analysed)	488 (0.04319% of analyzed)	1,000,000 (88.50% of analysed)	4,824 (0.4824% of accepted)	0.0002441	1.871	95% CI [0.4838,0.5134] %
CV5	1-5	05_01_h	1,049,122 (100.0% of parsed)	0 (0.000% of analysed)	0 (0.000% of analysed)	1,097 (0.1046% of analysed)	10,765 (1.026% of analysed)	36,513 (3.480% of analysed)	747 (0.07120% of analyzed)	1,000,000 (95.32% of analysed)	7,378 (0.7378% of accepted)	0.0002441	1.933	95% CI [0.8311,0.8647] %
CV5	6-10	05_02_h	1,042,311 (100.0% of parsed)	0 (0.000% of analysed)	0 (0.000% of analysed)	1,160 (0.1113% of analysed)	13,650 (1.310% of analysed)	26,958 (2.586% of analysed)	543 (0.05210% of analyzed)	1,000,000 (95.94% of analysed)	5,445 (0.5445% of accepted)	0.0002441	1.939	95% CI [0.5728,0.6063] %
OG1	1-5	06_01_h	1,157,717 (100.0% of parsed)	0 (0.000% of analysed)	0 (0.000% of analysed)	1,077 (0.09303% of analysed)	107,888 (9.319% of analysed)	44,194 (3.817% of analysed)	4,558 (0.3937% of analyzed)	1,000,000 (86.38% of analysed)	51,157 (5.116% of accepted)	0.0002441	1.843	95% CI [6.515,6.625] %
OG1	6-10	06_02_h	1,065,042 (100.0% of parsed)	0 (0.000% of analysed)	0 (0.000% of analysed)	900 (0.08450% of analysed)	21,873 (2.054% of analysed)	38,607 (3.625% of analysed)	3,662 (0.3438% of analyzed)	1,000,000 (93.89% of analysed)	39,937 (3.994% of accepted)	0.0002441	1.907	95% CI [5.825,5.945] %
OG2	1-5	07_01_h	1,064,026 (100.0% of parsed)	0 (0.000% of analysed)	0 (0.000% of analysed)	458 (0.04304% of analysed)	20,137 (1.893% of analysed)	39,129 (3.677% of analysed)	4,302 (0.4043% of analyzed)	1,000,000 (93.98% of analysed)	46,823 (4.682% of accepted)	0.0002441	1.897	95% CI [6.178,6.291] %
OG2	6-10	07_02_h	1,088,659 (100.0% of parsed)	0 (0.000% of analysed)	0 (0.000% of analysed)	525 (0.04822% of analysed)	37,004 (3.399% of analysed)	49,960 (4.589% of analysed)	1,170 (0.1075% of analyzed)	1,000,000 (91.86% of analysed)	11,990 (1.199% of accepted)	0.0002441	1.898	95% CI [1.420,1.477] %
OG3	1-5	08_01_h	1,155,595 (100.0% of parsed)	0 (0.000% of analysed)	0 (0.000% of analysed)	733 (0.06343% of analysed)	67,524 (5.843% of analysed)	85,843 (7.428% of analysed)	1,495 (0.1294% of analyzed)	1,000,000 (86.54% of analysed)	16,518 (1.652% of accepted)	0.0002441	1.824	95% CI [2.056,2.112] %
OG3	6-10	08_02_h	1,045,659 (100.0% of parsed)	0 (0.000% of analysed)	0 (0.000% of analysed)	467 (0.04466% of analysed)	11,978 (1.145% of analysed)	30,919 (2.957% of analysed)	2,295 (0.2195% of analyzed)	1,000,000 (95.63% of analysed)	23,629 (2.363% of accepted)	0.0002441	1.914	95% CI [2.902,2.988] %
OG4	1-5	09_01_h	1,099,116 (100.0% of parsed)	0 (0.000% of analysed)	0 (0.000% of analysed)	353 (0.03212% of analysed)	49,032 (4.461% of analysed)	48,345 (4.399% of analysed)	1,386 (0.1261% of analyzed)	1,000,000 (90.98% of analysed)	15,741 (1.574% of accepted)	0.0002441	1.87	95% CI [2.115,2.190] %
OG4	6-10	09_02_h	1,073,643 (100.0% of parsed)	0 (0.000% of analysed)	0 (0.000% of analysed)	219 (0.02040% of analysed)	28,910 (2.693% of analysed)	42,351 (3.945% of analysed)	2,163 (0.2015% of analyzed)	1,000,000 (93.14% of analysed)	22,381 (2.238% of accepted)	0.0002441	1.892	95% CI [2.616,2.689] %
OG5	1-5	10_01_h	1,081,568 (100.0% of parsed)	0 (0.000% of analysed)	0 (0.000% of analysed)	241 (0.02228% of analysed)	24,187 (2.236% of analysed)	55,758 (5.155% of analysed)	1,382 (0.1278% of analyzed)	1,000,000 (92.46% of analysed)	14,251 (1.425% of accepted)	0.0002441	1.873	95% CI [1.798,1.848] %
OG5	6-10	10_02_h	1,070,222 (100.0% of parsed)	0 (0.000% of analysed)	0 (0.000% of analysed)	210 (0.01962% of analysed)	18,100 (1.691% of analysed)	50,264 (4.697% of analysed)	1,648 (0.1540% of analyzed)	1,000,000 (93.44% of analysed)	17,316 (1.732% of accepted)	0.0002441	1.888	95% CI [2.181,2.255] %
